# Supplementary material for: Performance of modeling and balancing approach methods when using weights to estimate treatment effects in observational time-to-event settings
Source: PLoS One. 2023 Dec 7;18(12):e0289316. doi: 10.1371/journal.pone.0289316 (PMC10703278; doi:10.1371/journal.pone.0289316)
Supplement: S1 File — (ZIP) [file pone.0289316.s007.zip › S1_File.tex]

\documentclass[a4paper, 11pt]{article}

\usepackage[margin=1in]{geometry}
\usepackage[english]{babel}
\usepackage{algorithm}
\usepackage{algpseudocode}
\usepackage{amsmath}
\usepackage{amsfonts}
\usepackage{authblk}
\usepackage[]{graphicx}
\usepackage{caption}
\usepackage{subcaption}
\usepackage{multirow}
\usepackage{booktabs}


\def\indep{\perp\hskip -9pt \perp }
\def\nci{\not\perp\hskip -9pt \perp }
\def\ci{\perp\!\!\!\perp}

\captionsetup[figure]{justification = raggedright, singlelinecheck = false, skip = 0pt}


\renewcommand{\thesubfigure}{\alph{subfigure}}
\renewcommand{\thetable}{S\arabic{table}}  
\renewcommand{\thefigure}{S\arabic{figure}}

\providecommand{\keywords}[1]{\textbf{KEYWORDS:} #1}

\author[1]{Guilherme W. F. Barros\thanks{{\bf{Correspondence}} Department of Statistics, Ume{\aa} School of Business, Economics and Statistics, Ume{\aa} University, SE-901 87 Ume{\aa}, Sweden. Email: guilherme.barros@umu.se}}
\author[1]{Marie Eriksson}
\author[1]{Jenny H\"aggstr\"om}
\affil[1]{Department of Statistics, Ume{\aa} School of Business, Economics and Statistics, Ume{\aa} University, Ume{\aa}, Sweden}

\title{Performance of modeling and balancing approach methods when using weights to estimate treatment effects in observational time-to-event settings --- Supporting information}
\date{}

\bibliographystyle{plos2015}


%%%%%%%
% This is the line currently removing the figures
\renewcommand{\includegraphics}[2][]{}
% This is the line currently removing the figures
%%%%%%%%%
\begin{document}

\maketitle                   
\appendix

\section{S1 Appendix: Generating Censored Data}
\label{section:AppendixA}

When generating censored data, in addition to the survival time $Y$, the censoring time $C$ must be generated. $C$ is often assumed to follow a Weibull($\eta$, $\theta$) or Uniform(0, $\theta$) distribution, but the value for $\theta$ must be decided upon by the researcher. Wan (2016) \cite{Wan2016} presented a general framework to generate censoring times with predefined censoring rates for proportional hazard models, i.e., a method to find the value of $\theta$ such that a certain proportion of the generated data is right-censored. This is done by solving the integral
\begin{equation*}
\gamma(\theta|\pi) = \int_{D'} \mbox{Pr}(\omega = 1 | u, \theta) f_{\tau_i}(u) du - \pi,
\end{equation*}

\noindent
where $\pi$ is the censoring proportion, $D'$ is the domain of $\tau_i = \frac{\text{exp}({LP_i/\eta})}{\sqrt {\lambda}}$, $\omega = I(Y\geq C)$ is the censoring indicator and $f_{\tau_i}(\cdot)$ is the density function of $\tau_i$. If $ C \sim \mbox{Uniform}(0, \theta)$, the individual censoring probability can be expressed as
\begin{equation*}
\mbox{Pr}(\omega = 1 | \tau_i, \eta ,\theta) = \frac{\tau_i}{\eta \theta} \Gamma \left( \frac{1}{\eta}, (\theta/\tau_i)^\eta \right),
\end{equation*}
\noindent
where $\Gamma(\cdot,\cdot)$ is the lower incomplete gamma function.

In our scenarios, as the covariates $\mathbf{X}$ come from different distributions, it is not possible to derive $f_{\tau_i}(u)$ explicitly. Therefore, we, as suggested by Wan (2016) \cite{Wan2016} estimate it using a kernel smoothing method. For that, we use a Gaussian kernel,
\begin{equation*}
K(u) = \frac{1}{\sqrt{2 \pi}} e^{-u^2 / 2},
\end{equation*}
\noindent
and a scaled kernel is constructed at every data point $u_i$
\begin{equation*}
h^{-1}K((u-u_i)/h).
\end{equation*}
\noindent
Here, $h$ is the smoothing parameter that govern the bias-variance tradeoff. High values of $h$ result in higher bias and lower variance, while lower values give lower bias but higher variance. We use Silverman's rule of thumb \cite{book_silverman} for selecting $h$, 
\begin{equation*}
\hat{h} = 1.06 \text{min} (\hat{\sigma}, \text{IQR}/1.34)n^{-1/5},
\end{equation*}
\noindent
where $\hat{\sigma}$ and IQR are the sample standard deviation and interquartile range of $\tau_i$, respectively. Finally, we can estimate the density at a new point $u$ by taking the mean of all individual scaled kernel functions

\begin{equation*}
\hat{f}_{\tau_i} (u) = \frac{1}{nh} \sum_{i=1}^{n}K((u - u_i)/h).
\end{equation*}
\noindent
 We used the \texttt{density} function in the \texttt{R} package \texttt{stats} to estimate the density as described above.


\section{S2 Appendix: Simulation study results}
\label{section:AppendixB}

\begin{figure}[htp]
\includegraphics[width=\textwidth]{Figures_supporting/Figure S1.png}
\caption{Propensity score overlap based on one replication of simulated data ($n = 1500$) for each scenario and degree of overlap.}
\label{fig:overlap}
\end{figure}


\begin{figure}[htp]
\includegraphics[width=\textwidth]{Figures_supporting/Figure S2.png}
\caption{Covariate balance averaged over 1000 replicates of simulated data ($n = 1500$) for each scenario and degree of overlap. The blue and red dashed lines represents average balance (ASMD or AUD) equal to 0.10 and 0.25, respectively. }
\label{fig:balance}
\end{figure}


\begin{figure}[htp]
\includegraphics[width=\textwidth]{Figures_supporting/Figure S3.png}
\caption{\textit{Experiment 1: Misspecification and Overlap.} Relative bias of the $\mbox{MHR}_{ATT}$ estimation methods for varying degrees of overlap and different DGPs. Sample size is $n = 1500$, true $\mbox{MHR}_{ATT} = 0.8$ and no censoring ($\pi = 0$). In scenario (A) there is no model misspecification.  All outliers are included.}
\label{fig:overlap_complete}
\end{figure}


\begin{figure}[htp]
\includegraphics[width=\textwidth]{Figures_supporting/Figure S4.png}
\caption{\textit{Experiment 2: Misspecification and Censoring}. Relative bias of the $\mbox{MHR}_{ATT}$ estimation methods for varying censoring rates and different DGPs. Sample size is $n = 1500$, true $\mbox{MHR}_{ATT} = 0.8$ and good overlap ($k=1$). In scenario (A) there is no model misspecification.}
\label{fig:censoring_misspec_app}
\end{figure}

\pagebreak

\begin{figure}[htp]
\includegraphics[width=\textwidth]{Figures_supporting/Figure S5.png}
\caption{\textit{Experiment 4: Overspecification}. Relative bias of the $\mbox{MHR}_{ATT}$ estimation methods when all models are overspecified. Sample size is $n = 1500$, true $\mbox{MHR}_{ATT} = 0.8$, no censoring ($\pi = 0$) and good overlap ($k=1$). All outliers are included.}
\label{fig:overspec_complete}
\end{figure}

 \begin{table}
 \begin{center}
  \caption{Results of 1000 simulation replicates for estimators of $\mbox{MHR}_{ATT}$ for different DGPs (A) - (G). Bias, Monte Carlo standard deviation (SD), root mean-squared error (RMSE), empirical coverage probability of 95\% confidence intervals (Coverage and relative bias (Rel.Bias). Sample size is $n = 1500$, true $\mbox{MHR}_{ATT} = 0.8$, no censoring ($\pi = 0$) and good overlap ($k=1$). In scenario (A) there is no model misspecification.}
 \begin{tabular}{@{}lcrccrr@{}}
  \hline
  Method &  \multicolumn{1}{c}{Scenario} &  \multicolumn{1}{c}{Bias} &  \multicolumn{1}{c}{SD} &  \multicolumn{1}{c}{RMSE} & Coverage &  Rel. Bias\\
 \hline
 GLM & \multirow{6}{*}{(A)} & 0.004 & 0.050 & 0.050 & 0.965 & 0.005 \\ 
  LASSO &  & 0.005 & 0.048 & 0.049 & 0.966 & 0.007 \\ 
  npCBPS &  & -0.005 & 0.054 & 0.054 & 0.962 & -0.006 \\ 
  CAL-ET &  & 0.004 & 0.048 & 0.048 & 0.976 & 0.004 \\ 
  SBW &  & 0.004 & 0.046 & 0.046 & 0.975 & 0.005 \\ 
  NAIVE &  & 0.063 & 0.045 & 0.078 & 0.715 & 0.079 \\ 
  \hline
  GLM & \multirow{6}{*}{(B)} & 0.009 & 0.048 & 0.049 & 0.970 & 0.011 \\ 
  LASSO &  & 0.010 & 0.047 & 0.048 & 0.967 & 0.013 \\ 
  npCBPS &  & 0.009 & 0.054 & 0.055 & 0.964 & 0.011 \\ 
  CAL-ET &  & 0.017 & 0.047 & 0.050 & 0.966 & 0.022 \\ 
  SBW &  & 0.017 & 0.046 & 0.049 & 0.963 & 0.022 \\ 
  NAIVE &  & 0.070 & 0.046 & 0.084 & 0.642 & 0.087 \\ 
   \hline
  GLM & \multirow{6}{*}{(C)} & 0.002 & 0.041 & 0.041 & 0.965 & 0.002 \\ 
  LASSO &  & 0.004 & 0.040 & 0.040 & 0.967 & 0.005 \\ 
  npCBPS &  & 0.013 & 0.045 & 0.047 & 0.968 & 0.016 \\ 
  CAL-ET &  & 0.021 & 0.044 & 0.048 & 0.966 & 0.027 \\ 
  SBW &  & 0.022 & 0.042 & 0.048 & 0.963 & 0.028 \\ 
  NAIVE &  & 0.066 & 0.045 & 0.080 & 0.662 & 0.083 \\ 
   \hline
  GLM & \multirow{6}{*}{(D)} & 0.000 & 0.054 & 0.054 & 0.963 & 0.000 \\ 
  LASSO &  & 0.003 & 0.052 & 0.052 & 0.966 & 0.004 \\ 
  npCBPS &  & 0.006 & 0.060 & 0.060 & 0.972 & 0.007 \\ 
  CAL-ET &  & 0.014 & 0.053 & 0.055 & 0.972 & 0.018 \\ 
  SBW &  & 0.016 & 0.051 & 0.053 & 0.956 & 0.020 \\ 
  NAIVE &  & 0.067 & 0.046 & 0.082 & 0.659 & 0.084 \\ 
   \hline
  GLM & \multirow{6}{*}{(E)} & 0.003 & 0.051 & 0.051 & 0.965 & 0.003 \\ 
  LASSO &  & 0.007 & 0.049 & 0.050 & 0.967 & 0.009 \\ 
  npCBPS &  & 0.018 & 0.062 & 0.064 & 0.950 & 0.023 \\ 
  CAL-ET &  & 0.026 & 0.051 & 0.057 & 0.963 & 0.032 \\ 
  SBW &  & 0.026 & 0.048 & 0.055 & 0.964 & 0.032 \\ 
  NAIVE &  & 0.069 & 0.046 & 0.084 & 0.639 & 0.087 \\ 
   \hline
  GLM & \multirow{6}{*}{(F)} & -0.001 & 0.052 & 0.052 & 0.968 & -0.001 \\ 
  LASSO &  & 0.003 & 0.049 & 0.049 & 0.967 & 0.004 \\ 
  npCBPS &  & 0.003 & 0.055 & 0.055 & 0.966 & 0.004 \\ 
  CAL-ET &  & 0.011 & 0.050 & 0.051 & 0.970 & 0.014 \\ 
  SBW &  & 0.013 & 0.049 & 0.050 & 0.967 & 0.017 \\ 
  NAIVE &  & 0.075 & 0.044 & 0.087 & 0.623 & 0.094 \\ 
   \hline
  GLM & \multirow{6}{*}{(G)} & -0.006 & 0.046 & 0.046 & 0.967 & -0.008 \\ 
  LASSO &  & 0.002 & 0.044 & 0.044 & 0.968 & 0.003 \\ 
  npCBPS &  & 0.019 & 0.050 & 0.053 & 0.955 & 0.024 \\ 
  CAL-ET &  & 0.029 & 0.046 & 0.055 & 0.952 & 0.036 \\ 
  SBW &  & 0.031 & 0.046 & 0.055 & 0.947 & 0.039 \\ 
  NAIVE &  & 0.076 & 0.048 & 0.090 & 0.586 & 0.096 \\ 
    \midrule
\end{tabular}
\label{table:overlap_1}
\end{center}
\end{table}


\begin{table}
 \begin{center}
  \caption{Moderate overlap ($k = 2$). Results of 1000 simulation replicates for estimators of $\mbox{MHR}_{ATT}$ for different DGPs (A) - (G). Bias, Monte Carlo standard deviation (SD), root mean-squared error (RMSE), empirical coverage probability of 95\% confidence intervals (Coverage and relative bias (Rel.Bias). Sample size is $n = 1500$, true $\mbox{MHR}_{ATT} = 0.8$ and no censoring ($\pi = 0$). In scenario (A) there is no model misspecification.}
 \begin{tabular}{@{}lcrccrr@{}}
  \hline
  Method &  \multicolumn{1}{c}{Scenario} &  \multicolumn{1}{c}{Bias} &  \multicolumn{1}{c}{SD} &  \multicolumn{1}{c}{RMSE} & Coverage &  Rel. Bias\\
  \hline
  GLM & \multirow{6}{*}{(A)} & 0.010 & 0.104 & 0.104 & 0.946 & 0.012 \\ 
  LASSO &  & 0.014 & 0.080 & 0.081 & 0.955 & 0.017 \\ 
  npCBPS &  & 0.004 & 0.092 & 0.092 & 0.961 & 0.005 \\ 
  CAL-ET &  & 0.008 & 0.086 & 0.086 & 0.956 & 0.010 \\ 
  SBW &  & 0.011 & 0.069 & 0.070 & 0.964 & 0.014 \\ 
  NAIVE &  & 0.091 & 0.048 & 0.103 & 0.476 & 0.114 \\ 
  \hline
  GLM & \multirow{6}{*}{(B)} & 0.004 & 0.094 & 0.094 & 0.958 & 0.006 \\ 
  LASSO &  & 0.017 & 0.070 & 0.072 & 0.972 & 0.021 \\ 
  npCBPS &  & 0.029 & 0.089 & 0.093 & 0.939 & 0.036 \\ 
  CAL-ET &  & 0.038 & 0.075 & 0.084 & 0.976 & 0.048 \\ 
  SBW &  & 0.038 & 0.063 & 0.073 & 0.963 & 0.048 \\ 
  NAIVE &  & 0.100 & 0.045 & 0.110 & 0.392 & 0.125 \\ 
    \hline
  GLM & \multirow{6}{*}{(C)} & -0.012 & 0.050 & 0.051 & 0.959 & -0.014 \\ 
  LASSO &  & 0.002 & 0.046 & 0.046 & 0.966 & 0.003 \\ 
  npCBPS &  & 0.023 & 0.063 & 0.067 & 0.962 & 0.029 \\ 
  CAL-ET &  & 0.035 & 0.058 & 0.068 & 0.959 & 0.044 \\ 
  SBW &  & 0.035 & 0.053 & 0.064 & 0.943 & 0.044 \\ 
  NAIVE &  & 0.082 & 0.047 & 0.095 & 0.530 & 0.103 \\ 
    \hline
  GLM & \multirow{6}{*}{(D)} & -0.015 & 0.119 & 0.120 & 0.913 & -0.019 \\ 
  LASSO &  & -0.001 & 0.081 & 0.081 & 0.963 & -0.002 \\ 
  npCBPS &  & 0.023 & 0.096 & 0.098 & 0.955 & 0.028 \\ 
  CAL-ET &  & 0.023 & 0.096 & 0.099 & 0.966 & 0.029 \\ 
  SBW &  & 0.028 & 0.075 & 0.080 & 0.978 & 0.034 \\ 
  NAIVE &  & 0.086 & 0.047 & 0.098 & 0.520 & 0.108 \\ 
    \hline
  GLM & \multirow{6}{*}{(E)} & -0.020 & 0.106 & 0.108 & 0.915 & -0.025 \\ 
  LASSO &  & 0.007 & 0.073 & 0.073 & 0.961 & 0.009 \\ 
  npCBPS &  & 0.046 & 0.097 & 0.108 & 0.922 & 0.057 \\ 
  CAL-ET &  & 0.053 & 0.087 & 0.102 & 0.966 & 0.066 \\ 
  SBW &  & 0.052 & 0.072 & 0.089 & 0.949 & 0.065 \\ 
  NAIVE &  & 0.089 & 0.048 & 0.102 & 0.467 & 0.112 \\ 
    \hline
  GLM & \multirow{6}{*}{(F)} & -0.004 & 0.110 & 0.110 & 0.931 & -0.004 \\ 
  LASSO &  & 0.015 & 0.074 & 0.075 & 0.970 & 0.019 \\ 
  npCBPS &  & 0.020 & 0.098 & 0.100 & 0.950 & 0.025 \\ 
  CAL-ET &  & 0.026 & 0.091 & 0.095 & 0.968 & 0.033 \\ 
  SBW &  & 0.031 & 0.073 & 0.079 & 0.968 & 0.038 \\ 
  NAIVE &  & 0.103 & 0.048 & 0.113 & 0.382 & 0.128 \\ 
    \hline
  GLM & \multirow{6}{*}{(G)} & -0.040 & 0.064 & 0.076 & 0.906 & -0.051 \\ 
  LASSO &  & 0.003 & 0.047 & 0.047 & 0.964 & 0.004 \\ 
  npCBPS &  & 0.034 & 0.066 & 0.074 & 0.935 & 0.042 \\ 
  CAL-ET &  & 0.048 & 0.060 & 0.077 & 0.941 & 0.060 \\ 
  SBW &  & 0.050 & 0.057 & 0.076 & 0.920 & 0.063 \\ 
  NAIVE &  & 0.094 & 0.047 & 0.105 & 0.449 & 0.118 \\  
   \midrule
\end{tabular}
\label{table:overlap_2}
\end{center}
\end{table}


\begin{table}
 \begin{center}
  \caption{Poor overlap ($k = 3$). Results of 1000 simulation replicates for estimators of $\mbox{MHR}_{ATT}$ for different DGPs (A) - (G). Bias, Monte Carlo standard deviation (SD), root mean-squared error (RMSE), empirical coverage probability of 95\% confidence intervals (Coverage and relative bias (Rel.Bias). Sample size is $n = 1500$, true $\mbox{MHR}_{ATT} = 0.8$ and no censoring ($\pi = 0$). In scenario (A) there is no model misspecification.}
 \begin{tabular}{@{}lcrccrr@{}}
  \hline
  Method &  \multicolumn{1}{c}{Scenario} &  \multicolumn{1}{c}{Bias} &  \multicolumn{1}{c}{SD} &  \multicolumn{1}{c}{RMSE} & Coverage &  Rel. Bias\\
 \hline
  GLM & \multirow{6}{*}{(A)} & 0.035 & 0.203 & 0.206 & 0.906 & 0.044 \\ 
  LASSO &  & 0.028 & 0.114 & 0.118 & 0.953 & 0.035 \\ 
  npCBPS &  & 0.021 & 0.129 & 0.130 & 0.942 & 0.026 \\ 
  CAL-ET &  & 0.022 & 0.159 & 0.160 & 0.923 & 0.027 \\ 
  SBW &  & 0.026 & 0.096 & 0.099 & 0.961 & 0.032 \\ 
  NAIVE &  & 0.104 & 0.047 & 0.114 & 0.346 & 0.130 \\ 
  \hline
  GLM & \multirow{6}{*}{(B)} & 0.002 & 0.197 & 0.197 & 0.898 & 0.002 \\ 
  LASSO &  & 0.028 & 0.094 & 0.098 & 0.959 & 0.034 \\ 
  npCBPS &  & 0.053 & 0.117 & 0.128 & 0.885 & 0.066 \\ 
  CAL-ET &  & 0.059 & 0.119 & 0.133 & 0.963 & 0.074 \\ 
  SBW &  & 0.059 & 0.083 & 0.102 & 0.953 & 0.073 \\ 
  NAIVE &  & 0.107 & 0.048 & 0.117 & 0.341 & 0.134 \\ 
   \hline
  GLM & \multirow{6}{*}{(C)} & -0.020 & 0.057 & 0.061 & 0.952 & -0.025 \\ 
  LASSO &  & 0.003 & 0.048 & 0.048 & 0.970 & 0.004 \\ 
  npCBPS &  & 0.035 & 0.071 & 0.079 & 0.943 & 0.043 \\ 
  CAL-ET &  & 0.044 & 0.065 & 0.078 & 0.958 & 0.055 \\ 
  SBW &  & 0.045 & 0.059 & 0.074 & 0.932 & 0.056 \\ 
  NAIVE &  & 0.088 & 0.048 & 0.100 & 0.480 & 0.110 \\ 
   \hline
  GLM & \multirow{6}{*}{(D)} & 0.002 & 0.218 & 0.218 & 0.863 & 0.002 \\ 
  LASSO &  & 0.008 & 0.103 & 0.103 & 0.944 & 0.010 \\ 
  npCBPS &  & 0.039 & 0.126 & 0.132 & 0.928 & 0.048 \\ 
  CAL-ET &  & 0.046 & 0.192 & 0.198 & 0.932 & 0.058 \\ 
  SBW &  & 0.050 & 0.100 & 0.112 & 0.960 & 0.063 \\ 
  NAIVE &  & 0.096 & 0.046 & 0.107 & 0.417 & 0.121 \\ 
   \hline
  GLM & \multirow{6}{*}{(E)} & -0.037 & 0.166 & 0.171 & 0.837 & -0.046 \\ 
  LASSO &  & 0.021 & 0.090 & 0.093 & 0.961 & 0.027 \\ 
  npCBPS &  & 0.070 & 0.134 & 0.152 & 0.860 & 0.088 \\ 
  CAL-ET &  & 0.086 & 0.134 & 0.160 & 0.954 & 0.108 \\ 
  SBW &  & 0.084 & 0.094 & 0.126 & 0.912 & 0.105 \\ 
  NAIVE &  & 0.094 & 0.050 & 0.106 & 0.454 & 0.118 \\ 
   \hline
  GLM & \multirow{6}{*}{(F)} & 0.009 & 0.190 & 0.190 & 0.887 & 0.011 \\ 
  LASSO &  & 0.024 & 0.088 & 0.091 & 0.957 & 0.030 \\ 
  npCBPS &  & 0.044 & 0.115 & 0.123 & 0.932 & 0.054 \\ 
  CAL-ET &  & 0.045 & 0.166 & 0.172 & 0.950 & 0.057 \\ 
  SBW &  & 0.045 & 0.094 & 0.104 & 0.964 & 0.056 \\ 
  NAIVE &  & 0.111 & 0.049 & 0.121 & 0.317 & 0.139 \\ 
   \hline
  GLM & \multirow{6}{*}{(G)} & -0.067 & 0.085 & 0.108 & 0.828 & -0.084 \\ 
  LASSO &  & 0.004 & 0.047 & 0.047 & 0.972 & 0.005 \\ 
  npCBPS &  & 0.049 & 0.072 & 0.087 & 0.933 & 0.061 \\ 
  CAL-ET &  & 0.062 & 0.068 & 0.092 & 0.944 & 0.077 \\ 
  SBW &  & 0.063 & 0.062 & 0.088 & 0.903 & 0.079 \\ 
  NAIVE &  & 0.099 & 0.046 & 0.109 & 0.404 & 0.124 \\ 
   \midrule
\end{tabular}
\label{table:overlap_3}
\end{center}
\end{table}


\begin{table}
 \begin{center}
  \caption{Censoring rate $\pi = 0.1$  Results of 1000 simulation replicates for estimators of $\mbox{MHR}_{ATT}$ for different DGPs (A) - (G). Bias, Monte Carlo standard deviation (SD), root mean-squared error (RMSE), empirical coverage probability of 95\% confidence intervals (Coverage and relative bias (Rel.Bias). Sample size is $n = 1500$, true $\mbox{MHR}_{ATT} = 0.8$ and good overlap ($k = 1$). In scenario (A) there is no model misspecification.}
 \begin{tabular}{@{}lcrccrr@{}}
  \hline
  Method &  \multicolumn{1}{c}{Scenario} &  \multicolumn{1}{c}{Bias} &  \multicolumn{1}{c}{SD} &  \multicolumn{1}{c}{RMSE} & Coverage &  Rel. Bias\\
 \hline
 GLM & \multirow{6}{*}{(A)} & 0.003 & 0.051 & 0.051 & 0.973 & 0.004 \\ 
  LASSO &  & 0.004 & 0.050 & 0.050 & 0.974 & 0.005 \\ 
  npCBPS &  & -0.007 & 0.054 & 0.054 & 0.972 & -0.008 \\ 
  CAL-ET &  & 0.003 & 0.049 & 0.049 & 0.977 & 0.004 \\ 
  SBW &  & 0.004 & 0.047 & 0.047 & 0.983 & 0.005 \\ 
  NAIVE &  & 0.062 & 0.048 & 0.078 & 0.723 & 0.077 \\ 
  \hline
  GLM & \multirow{6}{*}{(B)} & 0.005 & 0.051 & 0.052 & 0.971 & 0.007 \\ 
  LASSO &  & 0.007 & 0.050 & 0.051 & 0.970 & 0.009 \\ 
  npCBPS &  & 0.006 & 0.059 & 0.059 &0.959  & 0.007 \\ 
  CAL-ET &  & 0.014 & 0.050 & 0.052 & 0.969 & 0.017 \\ 
  SBW &  & 0.014 & 0.048 & 0.050 & 0.969 & 0.018 \\ 
  NAIVE &  & 0.068 & 0.049 & 0.084 & 0.679 & 0.084 \\ 
   \hline
  GLM & \multirow{6}{*}{(C)} & -0.001 & 0.044 & 0.044 & 0.970 & -0.002 \\ 
  LASSO &  & 0.001 & 0.043 & 0.043 & 0.972 & 0.001 \\ 
  npCBPS &  & 0.009 & 0.046 & 0.047 & 0.981 & 0.011 \\ 
  CAL-ET &  & 0.018 & 0.047 & 0.050 & 0.966 & 0.022 \\ 
  SBW &  & 0.018 & 0.046 & 0.050 & 0.962 & 0.023 \\ 
  NAIVE &  & 0.064 & 0.048 & 0.080 & 0.707 & 0.080 \\ 
   \hline
  GLM & \multirow{6}{*}{(D)} & -0.006 & 0.054 & 0.055 & 0.971 & -0.007 \\ 
  LASSO &  & -0.003 & 0.052 & 0.052 & 0.967 & -0.004 \\ 
  npCBPS &  & 0.003 & 0.060 & 0.061 & 0.971 & 0.004 \\ 
  CAL-ET &  & 0.008 & 0.052 & 0.053 & 0.979 & 0.010 \\ 
  SBW &  & 0.010 & 0.049 & 0.050 & 0.976 & 0.013 \\ 
  NAIVE &  & 0.064 & 0.048 & 0.080 & 0.722 & 0.080 \\ 
   \hline
  GLM & \multirow{6}{*}{(E)} & -0.001 & 0.055 & 0.055 & 0.961 & -0.002 \\ 
  LASSO &  & 0.004 & 0.052 & 0.052 & 0.966 & 0.004 \\ 
  npCBPS &  & 0.016 & 0.063 & 0.065 & 0.958 & 0.020 \\ 
  CAL-ET &  & 0.022 & 0.053 & 0.058 & 0.965 & 0.027 \\ 
  SBW &  & 0.023 & 0.049 & 0.054 & 0.968 & 0.028 \\ 
  NAIVE &  & 0.067 & 0.048 & 0.082 & 0.699 & 0.083 \\ 
   \hline
  GLM & \multirow{6}{*}{(F)} & -0.004 & 0.057 & 0.057 & 0.953 & -0.005 \\ 
  LASSO &  & -0.000 & 0.053 & 0.053 & 0.963 & -0.000 \\ 
  npCBPS &  & -0.003 & 0.057 & 0.057 & 0.974 & -0.004 \\ 
  CAL-ET &  & 0.008 & 0.054 & 0.054 & 0.963 & 0.010 \\ 
  SBW &  & 0.011 & 0.052 & 0.053 & 0.963 & 0.014 \\ 
  NAIVE &  & 0.070 & 0.049 & 0.086 & 0.661 & 0.088 \\ 
   \hline
  GLM & \multirow{6}{*}{(G)} & -0.010 & 0.046 & 0.048 & 0.971 & -0.012 \\ 
  LASSO &  & -0.001 & 0.045 & 0.045 & 0.973 & -0.002 \\ 
  npCBPS &  & 0.017 & 0.050 & 0.053 & 0.962 & 0.022 \\ 
  CAL-ET &  & 0.026 & 0.048 & 0.055 & 0.955 & 0.033 \\ 
  SBW &  & 0.028 & 0.048 & 0.055 & 0.948 & 0.035 \\ 
  NAIVE &  & 0.072 & 0.050 & 0.088 & 0.651 & 0.090 \\ 
   \midrule
\end{tabular}
\label{table:censoring_1}
\end{center}
\end{table}


\begin{table}
 \begin{center}
  \caption{Censoring rate $\pi = 0.2$  Results of 1000 simulation replicates for estimators of $\mbox{MHR}_{ATT}$ for different DGPs (A) - (G). Bias, Monte Carlo standard deviation (SD), root mean-squared error (RMSE), empirical coverage probability of 95\% confidence intervals (Coverage and relative bias (Rel.Bias). Sample size is $n = 1500$, true $\mbox{MHR}_{ATT} = 0.8$ and good overlap ($k = 1$). In scenario (A) there is no model misspecification.}
 \begin{tabular}{@{}lcrccrr@{}}
  \hline
  Method &  \multicolumn{1}{c}{Scenario} &  \multicolumn{1}{c}{Bias} &  \multicolumn{1}{c}{SD} &  \multicolumn{1}{c}{RMSE} & Coverage &  Rel. Bias\\
 \hline
GLM & \multirow{6}{*}{(A)} & 0.000 & 0.054 & 0.054 & 0.968 & 0.000 \\ 
  LASSO &  & 0.001 & 0.053 & 0.053 & 0.971 & 0.002 \\ 
  npCBPS &  & -0.008 & 0.058 & 0.058 & 0.971 & -0.010 \\ 
  CAL-ET &  & -0.000 & 0.053 & 0.053 & 0.976 & -0.000 \\ 
  SBW &  & 0.000 & 0.051 & 0.051 & 0.976 & 0.001 \\ 
  NAIVE &  & 0.061 & 0.048 & 0.078 & 0.775 & 0.076 \\ 
  \hline
  GLM & \multirow{6}{*}{(B)} & 0.002 & 0.054 & 0.054 & 0.963 & 0.002 \\ 
  LASSO &  & 0.003 & 0.052 & 0.052 & 0.964 & 0.004 \\ 
  npCBPS &  & 0.002 & 0.061 & 0.061 & 0.972 & 0.003 \\ 
  CAL-ET &  & 0.010 & 0.052 & 0.053 & 0.979 & 0.013 \\ 
  SBW &  & 0.011 & 0.050 & 0.051 & 0.973 & 0.013 \\ 
  NAIVE &  & 0.064 & 0.051 & 0.082 & 0.737 & 0.081 \\ 
  \hline
  GLM & \multirow{6}{*}{(C)} & -0.007 & 0.045 & 0.046 & 0.975 & -0.009 \\ 
  LASSO &  & -0.005 & 0.044 & 0.044 & 0.973 & -0.006 \\ 
  npCBPS &  & 0.003 & 0.049 & 0.049 & 0.979 & 0.004 \\ 
  CAL-ET &  & 0.012 & 0.046 & 0.048 & 0.975 & 0.015 \\ 
  SBW &  & 0.013 & 0.045 & 0.047 & 0.977 & 0.016 \\ 
  NAIVE &  & 0.058 & 0.049 & 0.076 & 0.777 & 0.073 \\ 
  \hline
  GLM & \multirow{6}{*}{(D)} & -0.009 & 0.062 & 0.062 & 0.954 & -0.012 \\ 
  LASSO &  & -0.006 & 0.059 & 0.059 & 0.960 & -0.007 \\ 
  npCBPS &  & -0.000 & 0.069 & 0.069 & 0.977 & -0.000 \\ 
  CAL-ET &  & 0.007 & 0.059 & 0.060 & 0.970 & 0.009 \\ 
  SBW &  & 0.007 & 0.056 & 0.056 & 0.969 & 0.009 \\ 
  NAIVE &  & 0.059 & 0.050 & 0.077 & 0.770 & 0.074 \\ 
  \hline
  GLM & \multirow{6}{*}{(E)} & -0.006 & 0.057 & 0.058 & 0.968 & -0.008 \\ 
  LASSO &  & -0.002 & 0.054 & 0.054 & 0.972 & -0.003 \\ 
  npCBPS &  & 0.008 & 0.067 & 0.067 & 0.960 & 0.010 \\ 
  CAL-ET &  & 0.016 & 0.056 & 0.058 & 0.974 & 0.021 \\ 
  SBW &  & 0.018 & 0.052 & 0.056 & 0.967 & 0.022 \\ 
  NAIVE &  & 0.060 & 0.050 & 0.078 & 0.766 & 0.075 \\ 
  \hline
  GLM & \multirow{6}{*}{(F)} & -0.003 & 0.058 & 0.058 & 0.973 & -0.003 \\ 
  LASSO &  & 0.001 & 0.054 & 0.054 & 0.973 & 0.001 \\ 
  npCBPS &  & -0.001 & 0.064 & 0.064 & 0.974 & -0.001 \\ 
  CAL-ET &  & 0.010 & 0.056 & 0.057 & 0.972 & 0.012 \\ 
  SBW &  & 0.011 & 0.052 & 0.053 & 0.978 & 0.014 \\ 
  NAIVE &  & 0.071 & 0.051 & 0.088 & 0.710 & 0.089 \\ 
  \hline
  GLM & \multirow{6}{*}{(G)} & -0.019 & 0.051 & 0.055 & 0.947 & -0.024 \\ 
  LASSO &  & -0.010 & 0.049 & 0.050 & 0.955 & -0.013 \\ 
  npCBPS &  & 0.006 & 0.052 & 0.052 & 0.971 & 0.008 \\ 
  CAL-ET &  & 0.017 & 0.051 & 0.054 & 0.972 & 0.021 \\ 
  SBW &  & 0.019 & 0.051 & 0.054 & 0.963 & 0.024 \\ 
  NAIVE &  & 0.066 & 0.051 & 0.084 & 0.721 & 0.082 \\ 
   \midrule
\end{tabular}
\label{table:censoring_2}
\end{center}
\end{table}


\begin{table}
 \begin{center}
  \caption{Censoring rate $\pi = 0.3$  Results of 1000 simulation replicates for estimators of $\mbox{MHR}_{ATT}$ for different DGPs (A) - (G). Bias, Monte Carlo standard deviation (SD), root mean-squared error (RMSE), empirical coverage probability of 95\% confidence intervals (Coverage and relative bias (Rel.Bias). Sample size is $n = 1500$, true $\mbox{MHR}_{ATT} = 0.8$ and good overlap ($k = 1$). In scenario (A) there is no model misspecification.}
 \begin{tabular}{@{}lcrccrr@{}}
  \hline
  Method &  \multicolumn{1}{c}{Scenario} &  \multicolumn{1}{c}{Bias} &  \multicolumn{1}{c}{SD} &  \multicolumn{1}{c}{RMSE} & Coverage &  Rel. Bias\\
 \hline
GLM & \multirow{6}{*}{(A)} & -0.002 & 0.058 & 0.058 & 0.972 & -0.002 \\ 
  LASSO &  & -0.001 & 0.056 & 0.056 & 0.977 & -0.001 \\ 
  npCBPS &  & -0.012 & 0.063 & 0.064 & 0.975 & -0.015 \\ 
  CAL-ET &  & -0.002 & 0.055 & 0.055 & 0.976 & -0.003 \\ 
  SBW &  & -0.002 & 0.052 & 0.052 & 0.979 & -0.003 \\ 
  NAIVE &  & 0.057 & 0.052 & 0.077 & 0.812 & 0.072 \\ 
  \hline
  GLM & \multirow{6}{*}{(B)} & -0.003 & 0.056 & 0.056 & 0.962 & -0.004 \\ 
  LASSO &  & -0.002 & 0.055 & 0.055 & 0.965 & -0.002 \\ 
  npCBPS &  & -0.002 & 0.065 & 0.065 &  0.972& -0.003 \\ 
  CAL-ET &  & 0.005 & 0.055 & 0.055 & 0.972 & 0.006 \\ 
  SBW &  & 0.005 & 0.052 & 0.052 & 0.972 & 0.007 \\ 
  NAIVE &  & 0.060 & 0.053 & 0.080 & 0.801 & 0.075 \\ 
   \hline
  GLM & \multirow{6}{*}{(C)} & -0.011 & 0.049 & 0.050 & 0.972 & -0.013 \\ 
  LASSO &  & -0.008 & 0.048 & 0.049 & 0.974 & -0.010 \\ 
  npCBPS &  & 0.001 & 0.052 & 0.052 & 0.974 & 0.001 \\ 
  CAL-ET &  & 0.009 & 0.052 & 0.052 & 0.974 & 0.012 \\ 
  SBW &  & 0.010 & 0.050 & 0.051 & 0.976 & 0.013 \\ 
  NAIVE &  & 0.056 & 0.053 & 0.077 & 0.822 & 0.070 \\ 
   \hline
  GLM & \multirow{6}{*}{(D)} & -0.011 & 0.066 & 0.067 & 0.961 & -0.014 \\ 
  LASSO &  & -0.008 & 0.062 & 0.062 & 0.956 & -0.010 \\ 
  npCBPS &  & -0.004 & 0.075 & 0.075 & 0.963 & -0.005 \\ 
  CAL-ET &  & 0.003 & 0.062 & 0.063 & 0.976 & 0.004 \\ 
  SBW &  & 0.004 & 0.057 & 0.058 & 0.975 & 0.005 \\ 
  NAIVE &  & 0.057 & 0.054 & 0.079 & 0.805 & 0.072 \\ 
   \hline
  GLM & \multirow{6}{*}{(E)} & -0.014 & 0.062 & 0.063 & 0.955 & -0.017 \\ 
  LASSO &  & -0.010 & 0.058 & 0.059 & 0.959 & -0.012 \\ 
  npCBPS &  & 0.003 & 0.076 & 0.076 & 0.958 & 0.004 \\ 
  CAL-ET &  & 0.010 & 0.061 & 0.062 & 0.972 & 0.012 \\ 
  SBW &  & 0.011 & 0.057 & 0.058 & 0.966 & 0.014 \\ 
  NAIVE &  & 0.055 & 0.054 & 0.077 & 0.813 & 0.068 \\ 
   \hline
  GLM & \multirow{6}{*}{(F)} & -0.009 & 0.060 & 0.061 & 0.969 & -0.012 \\ 
  LASSO &  & -0.005 & 0.057 & 0.057 & 0.971 & -0.007 \\ 
  npCBPS &  & -0.009 & 0.063 & 0.063 & 0.971 & -0.011 \\ 
  CAL-ET &  & 0.003 & 0.058 & 0.058 & 0.979 & 0.004 \\ 
  SBW &  & 0.005 & 0.056 & 0.056 & 0.974 & 0.006 \\ 
  NAIVE &  & 0.064 & 0.052 & 0.082 & 0.781 & 0.080 \\ 
   \hline
  GLM & \multirow{6}{*}{(G)} & -0.023 & 0.053 & 0.058 & 0.948 & -0.029 \\ 
  LASSO &  & -0.014 & 0.051 & 0.052 & 0.961 & -0.017 \\ 
  npCBPS &  & 0.004 & 0.057 & 0.058 & 0.977 & 0.005 \\ 
  CAL-ET &  & 0.014 & 0.054 & 0.056 & 0.974 & 0.017 \\ 
  SBW &  & 0.015 & 0.053 & 0.055 & 0.974 & 0.019 \\ 
  NAIVE &  & 0.062 & 0.053 & 0.081 & 0.780 & 0.077 \\ 
   \midrule
\end{tabular}
\label{table:censoring_3}
\end{center}
\end{table}


\begin{table}
 \begin{center}
  \caption{Censoring rate $\pi = 0.4$  Results of 1000 simulation replicates for estimators of $\mbox{MHR}_{ATT}$ for different DGPs (A) - (G). Bias, Monte Carlo standard deviation (SD), root mean-squared error (RMSE), empirical coverage probability of 95\% confidence intervals (Coverage and relative bias (Rel.Bias). Sample size is $n = 1500$, true $\mbox{MHR}_{ATT} = 0.8$ and good overlap ($k = 1$). In scenario (A) there is no model misspecification.}
 \begin{tabular}{@{}lcrccrr@{}}
  \hline
  Method &  \multicolumn{1}{c}{Scenario} &  \multicolumn{1}{c}{Bias} &  \multicolumn{1}{c}{SD} &  \multicolumn{1}{c}{RMSE} & Coverage &  Rel. Bias\\
 \hline
GLM & \multirow{6}{*}{(A)} & -0.004 & 0.062 & 0.062 & 0.969 & -0.005 \\ 
  LASSO &  & -0.003 & 0.060 & 0.061 & 0.973 & -0.004 \\ 
  npCBPS &  & -0.013 & 0.068 & 0.069 & 0.966 & -0.016 \\ 
  CAL-ET &  & -0.004 & 0.060 & 0.060 & 0.969 & -0.005 \\ 
  SBW &  & -0.004 & 0.057 & 0.057 & 0.978 & -0.004 \\ 
  NAIVE &  & 0.059 & 0.060 & 0.084 & 0.826 & 0.074 \\ 
  \hline
  GLM & \multirow{6}{*}{(B)} & -0.009 & 0.060 & 0.061 & 0.966 & -0.012 \\ 
  LASSO &  & -0.008 & 0.059 & 0.060 & 0.967 & -0.010 \\ 
  npCBPS &  & -0.009 & 0.069 & 0.069 & 0.975 & -0.011 \\ 
  CAL-ET &  & -0.001 & 0.059 & 0.059 & 0.974 & -0.001 \\ 
  SBW &  & -0.001 & 0.056 & 0.056 & 0.972 & -0.001 \\ 
  NAIVE &  & 0.055 & 0.058 & 0.080 & 0.846 & 0.069 \\ 
  \hline
  GLM & \multirow{6}{*}{(C)} & -0.019 & 0.053 & 0.057 & 0.952 & -0.024 \\ 
  LASSO &  & -0.017 & 0.052 & 0.055 & 0.954 & -0.022 \\ 
  npCBPS &  & -0.008 & 0.060 & 0.061 & 0.967 & -0.010 \\ 
  CAL-ET &  & 0.001 & 0.056 & 0.056 & 0.974 & 0.001 \\ 
  SBW &  & 0.001 & 0.054 & 0.054 & 0.975 & 0.001 \\ 
  NAIVE &  & 0.048 & 0.056 & 0.074 & 0.866 & 0.060 \\ 
  \hline
  GLM & \multirow{6}{*}{(D)} & -0.017 & 0.069 & 0.071 & 0.940 & -0.022 \\ 
  LASSO &  & -0.014 & 0.066 & 0.067 & 0.942 & -0.018 \\ 
  npCBPS &  & -0.011 & 0.078 & 0.079 & 0.960 & -0.013 \\ 
  CAL-ET &  & -0.003 & 0.066 & 0.066 & 0.961 & -0.004 \\ 
  SBW &  & -0.001 & 0.062 & 0.062 & 0.964 & -0.001 \\ 
  NAIVE &  & 0.052 & 0.057 & 0.077 & 0.860 & 0.064 \\ 
  \hline
  GLM & \multirow{6}{*}{(E)} & -0.019 & 0.066 & 0.068 & 0.952 & -0.024 \\ 
  LASSO &  & -0.015 & 0.062 & 0.064 & 0.956 & -0.019 \\ 
  npCBPS &  & 0.001 & 0.081 & 0.081 & 0.956 & 0.002 \\ 
  CAL-ET &  & 0.005 & 0.064 & 0.064 & 0.961 & 0.006 \\ 
  SBW &  & 0.005 & 0.060 & 0.060 & 0.971 & 0.007 \\ 
  NAIVE &  & 0.052 & 0.057 & 0.077 & 0.854 & 0.065 \\ 
  \hline
  GLM & \multirow{6}{*}{(F)} & -0.015 & 0.068 & 0.070 & 0.949 & -0.018 \\ 
  LASSO &  & -0.011 & 0.064 & 0.064 & 0.954 & -0.014 \\ 
  npCBPS &  & -0.011 & 0.075 & 0.076 & 0.963 & -0.014 \\ 
  CAL-ET &  & -0.002 & 0.065 & 0.065 & 0.961 & -0.002 \\ 
  SBW &  & -0.001 & 0.062 & 0.062 & 0.968 & -0.001 \\ 
  NAIVE &  & 0.060 & 0.059 & 0.084 & 0.818 & 0.074 \\ 
  \hline
  GLM & \multirow{6}{*}{(G)} & -0.034 & 0.056 & 0.066 & 0.931 & -0.043 \\ 
  LASSO &  & -0.025 & 0.054 & 0.059 & 0.952 & -0.031 \\ 
  npCBPS &  & -0.006 & 0.061 & 0.062 & 0.966 & -0.008 \\ 
  CAL-ET &  & 0.002 & 0.058 & 0.058 & 0.972 & 0.003 \\ 
  SBW &  & 0.004 & 0.056 & 0.056 & 0.973 & 0.005 \\ 
  NAIVE &  & 0.054 & 0.055 & 0.077 & 0.861 & 0.067 \\ 
   \midrule
\end{tabular}
\label{table:censoring_4}
\end{center}
\end{table}


\begin{table}
 \begin{center}
  \caption{Censoring rate $\pi = 0.5$  Results of 1000 simulation replicates for estimators of $\mbox{MHR}_{ATT}$ for different DGPs (A) - (G). Bias, Monte Carlo standard deviation (SD), root mean-squared error (RMSE), empirical coverage probability of 95\% confidence intervals (Coverage and relative bias (Rel.Bias). Sample size is $n = 1500$, true $\mbox{MHR}_{ATT} = 0.8$ and good overlap ($k = 1$). In scenario (A) there is no model misspecification.}
 \begin{tabular}{@{}lcrccrr@{}}
  \hline
  Method &  \multicolumn{1}{c}{Scenario} &  \multicolumn{1}{c}{Bias} &  \multicolumn{1}{c}{SD} &  \multicolumn{1}{c}{RMSE} & Coverage &  Rel. Bias\\
 \hline
GLM & \multirow{6}{*}{(A)} & -0.014 & 0.067 & 0.068 & 0.968 & -0.018 \\ 
  LASSO &  & -0.013 & 0.065 & 0.066 & 0.972 & -0.016 \\ 
  npCBPS &  & -0.022 & 0.075 & 0.078 & 0.956 & -0.028 \\ 
  CAL-ET &  & -0.014 & 0.065 & 0.067 & 0.965 & -0.018 \\ 
  SBW &  & -0.013 & 0.062 & 0.063 & 0.972 & -0.016 \\ 
  NAIVE &  & 0.051 & 0.060 & 0.079 & 0.882 & 0.064 \\ 
  \hline
  GLM & \multirow{6}{*}{(B)} & -0.016 & 0.066 & 0.068 & 0.959 & -0.020 \\ 
  LASSO &  & -0.015 & 0.064 & 0.066 & 0.962 & -0.019 \\ 
  npCBPS &  & -0.015 & 0.076 & 0.077 & 0.970 & -0.019 \\ 
  CAL-ET &  & -0.008 & 0.065 & 0.065 & 0.971 & -0.010 \\ 
  SBW &  & -0.008 & 0.062 & 0.062 & 0.971 & -0.010 \\ 
  NAIVE &  & 0.048 & 0.062 & 0.078 & 0.883 & 0.060 \\ 
  \hline
  GLM & \multirow{6}{*}{(C)} & -0.030 & 0.059 & 0.066 & 0.947 & -0.037 \\ 
  LASSO &  & -0.028 & 0.058 & 0.064 & 0.947 & -0.034 \\ 
  npCBPS &  & -0.018 & 0.067 & 0.069 & 0.960 & -0.022 \\ 
  CAL-ET &  & -0.010 & 0.061 & 0.062 & 0.972 & -0.012 \\ 
  SBW &  & -0.009 & 0.059 & 0.060 & 0.971 & -0.011 \\ 
  NAIVE &  & 0.040 & 0.062 & 0.074 & 0.897 & 0.049 \\ 
  \hline
  GLM & \multirow{6}{*}{(D)} & -0.022 & 0.078 & 0.081 & 0.938 & -0.028 \\ 
  LASSO &  & -0.019 & 0.073 & 0.075 & 0.946 & -0.023 \\ 
  npCBPS &  & -0.019 & 0.089 & 0.091 & 0.949 & -0.023 \\ 
  CAL-ET &  & -0.008 & 0.075 & 0.075 & 0.960 & -0.010 \\ 
  SBW &  & -0.008 & 0.068 & 0.068 & 0.964 & -0.010 \\ 
  NAIVE &  & 0.049 & 0.062 & 0.079 & 0.898 & 0.061 \\ 
  \hline
  GLM & \multirow{6}{*}{(E)} & -0.025 & 0.075 & 0.079 & 0.929 & -0.031 \\ 
  LASSO &  & -0.021 & 0.071 & 0.074 & 0.941 & -0.026 \\ 
  npCBPS &  & -0.010 & 0.090 & 0.090 & 0.957 & -0.012 \\ 
  CAL-ET &  & -0.002 & 0.072 & 0.072 & 0.967 & -0.002 \\ 
  SBW &  & -0.003 & 0.067 & 0.067 & 0.967 & -0.003 \\ 
  NAIVE &  & 0.042 & 0.061 & 0.074 & 0.896 & 0.052 \\ 
  \hline
  GLM & \multirow{6}{*}{(F)} & -0.017 & 0.072 & 0.074 & 0.959 & -0.021 \\ 
  LASSO &  & -0.013 & 0.068 & 0.069 & 0.967 & -0.016 \\ 
  npCBPS &  & -0.012 & 0.080 & 0.081 & 0.963 & -0.015 \\ 
  CAL-ET &  & -0.005 & 0.068 & 0.068 & 0.979 & -0.006 \\ 
  SBW &  & -0.005 & 0.063 & 0.064 & 0.981 & -0.006 \\ 
  NAIVE &  & 0.060 & 0.061 & 0.085 & 0.866 & 0.075 \\ 
  \hline
  GLM & \multirow{6}{*}{(G)} & -0.044 & 0.065 & 0.078 & 0.902 & -0.055 \\ 
  LASSO &  & -0.035 & 0.061 & 0.070 & 0.922 & -0.043 \\ 
  npCBPS &  & -0.017 & 0.067 & 0.070 & 0.963 & -0.022 \\ 
  CAL-ET &  & -0.006 & 0.065 & 0.065 & 0.968 & -0.008 \\ 
  SBW &  & -0.004 & 0.062 & 0.063 & 0.972 & -0.005 \\ 
  NAIVE &  & 0.045 & 0.062 & 0.076 & 0.892 & 0.056 \\ 
   \midrule
\end{tabular}
\label{table:censoring_5}
\end{center}
\end{table}


 \begin{table}
 \begin{center}
  \caption{Overspecification. Results of 1000 simulation replicates for estimators of $\mbox{MHR}_{ATT}$ for different DGPs (A) - (G). Bias, Monte Carlo standard deviation (SD), root mean-squared error (RMSE), empirical coverage probability of 95\% confidence intervals (Coverage and relative bias (Rel.Bias). Sample size is $n = 1500$, true $\mbox{MHR}_{ATT} = 0.80$ no censoring ($\pi = 0$) and good overlap ($k=1$). In scenario (A) there is no model misspecification.}
 \begin{tabular}{@{}lcrccrr@{}}
  \hline
  Method &  \multicolumn{1}{c}{Scenario} &  \multicolumn{1}{c}{Bias} &  \multicolumn{1}{c}{SD} &  \multicolumn{1}{c}{RMSE} & Coverage &  Rel. Bias\\
 \hline
 GLM & \multirow{6}{*}{(A)} & 0.005 & 0.050 & 0.051 & 0.981 & 0.007 \\ 
  LASSO &  & 0.006 & 0.047 & 0.048 & 0.980 & 0.008 \\ 
  npCBPS &  &--& -- & -- & -- & -- \\ 
  CAL-ET &  & 0.005 & 0.049 & 0.050 & 0.979 & 0.007 \\ 
  SBW &  & 0.007 & 0.046 & 0.047 & 0.977 & 0.009 \\ 
  NAIVE &  & 0.064 & 0.045 & 0.079 & 0.691 & 0.080 \\ 
  \hline
  GLM & \multirow{6}{*}{(B)} & 0.006 & 0.052 & 0.053 & 0.972 & 0.007 \\ 
  LASSO &  & 0.007 & 0.049 & 0.050 & 0.965 & 0.008 \\ 
  npCBPS &  &--& -- & -- & -- & -- \\ 
  CAL-ET &  & 0.007 & 0.051 & 0.052 & 0.972 & 0.009 \\ 
  SBW &  & 0.010 & 0.047 & 0.048 & 0.975 & 0.012 \\ 
  NAIVE &  & 0.074 & 0.047 & 0.088 & 0.622 & 0.093 \\ 
  \hline
  GLM & \multirow{6}{*}{(C)} & 0.004 & 0.094 & 0.094 & 0.943 & 0.005 \\ 
  LASSO &  & 0.004 & 0.061 & 0.061 & 0.956 & 0.004 \\ 
  npCBPS &  &--& -- & -- & -- & -- \\ 
  CAL-ET &  & 0.006 & 0.074 & 0.074 & 0.965 & 0.007 \\ 
  SBW &  & 0.009 & 0.061 & 0.061 & 0.969 & 0.011 \\ 
  NAIVE &  & 0.065 & 0.046 & 0.080 & 0.682 & 0.081 \\ 
  \hline
  GLM & \multirow{6}{*}{(D)} & 0.005 & 0.059 & 0.059 & 0.967 & 0.007 \\ 
  LASSO &  & 0.005 & 0.053 & 0.053 & 0.967 & 0.007 \\ 
  npCBPS &  &--& -- & -- & -- & -- \\ 
  CAL-ET &  & 0.005 & 0.057 & 0.057 & 0.973 & 0.006 \\ 
  SBW &  & 0.008 & 0.051 & 0.052 & 0.976 & 0.010 \\ 
  NAIVE &  & 0.065 & 0.046 & 0.079 & 0.685 & 0.081 \\ 
  \hline
  GLM & \multirow{6}{*}{(E)} & 0.007 & 0.058 & 0.059 & 0.968 & 0.009 \\ 
  LASSO &  & 0.007 & 0.052 & 0.053 & 0.976 & 0.008 \\ 
  npCBPS &  &--& -- & -- & -- & -- \\ 
  CAL-ET &  & 0.008 & 0.057 & 0.058 & 0.969 & 0.010 \\ 
  SBW &  & 0.010 & 0.051 & 0.052 & 0.971 & 0.013 \\ 
  NAIVE &  & 0.070 & 0.047 & 0.084 & 0.647 & 0.087 \\ 
  \hline
  GLM & \multirow{6}{*}{(F)} & 0.006 & 0.059 & 0.059 & 0.954 & 0.007 \\ 
  LASSO &  & 0.008 & 0.053 & 0.054 & 0.962 & 0.010 \\ 
  npCBPS &  &--& -- & -- & -- & -- \\ 
  CAL-ET &  & 0.006 & 0.056 & 0.056 & 0.973 & 0.007 \\ 
  SBW &  & 0.007 & 0.050 & 0.051 & 0.974 & 0.008 \\ 
  NAIVE &  & 0.074 & 0.047 & 0.087 & 0.637 & 0.092 \\ 
  \hline
  GLM & \multirow{6}{*}{(G)} & 0.011 & 0.105 & 0.106 & 0.949 & 0.014 \\ 
  LASSO &  & 0.009 & 0.062 & 0.063 & 0.956 & 0.011 \\ 
  npCBPS &  &--& -- & -- & -- & -- \\ 
  CAL-ET &  & 0.009 & 0.080 & 0.081 & 0.960 & 0.011 \\ 
  SBW &  & 0.014 & 0.062 & 0.063 & 0.969 & 0.018 \\ 
  NAIVE &  & 0.076 & 0.048 & 0.090 & 0.587 & 0.096 \\ 
    \midrule
\end{tabular}
\label{table:overspecification}
\end{center}
\end{table}


\begin{table}[ht]
\centering
 \caption{Computational time finding weights with different methods. Median time in seconds based on code running 10 times using the R function \texttt{microbenchmark} \cite{microbenchmark}. Scenario (A), $k = 1$, $n = 1500$ and gurobi as SBW solver. The computations were run on a MacBook Pro (2018) with 2,7 GHz Intel Core i7 processor, and 16 GB 2133 MHz LPDDR3 memory.}
 \begin{tabular}{lrrr}
 \hline
Method & $\mathbf{X}_{\text{small}}$&$\mathbf{X}_{\text{large}}$  \\
 \hline
GLM &  0.005 & 0.031   \\  
LASSO & 11.144& 20.118     \\ 
npCBPS & 21.881 & --  \\ 
CAL-ET & 0.354 & 4.309  \\ 
SBW &11.889 & 39.674  \\ 
 \hline
\end{tabular}
\label{table:comp_time}
\end{table}


\pagebreak


\clearpage
\section{S3 Appendix: Case study results}
\label{section:AppendixC}

\begin{figure}[!htb]
\includegraphics[width=\textwidth]{Figures_supporting/Figure S6.png}
\caption{Estimated overlap in the case study data. The propensity score is estimated using GLM with $\mathbf{X}_{\text{large}}$.}
\label{fig:overlap_real_data}
\end{figure}

\bibliography{mybiblio}
\bibliographystyle{unsrt}

\begin{thebibliography}{10}

\bibitem{Wan2016}Wan, F. Simulating survival data with predefined censoring rates for proportional hazards models. {\em Statistics In Medicine}. \textbf{36} pp. 838-854 (2017)

\bibitem{book_silverman}Silverman, B. Density Estimation for Statistics and Data Analysis. (Chapman \& Hall,1986)

\bibitem{microbenchmark}Mersmann, O. microbenchmark: Accurate Timing Functions.  (2021), https://CRAN.R-project.org/package=microbenchmark, R package version 1.4.9


\end{thebibliography}


\end{document}
